# Supplementary material for: The Chloronium Cation [(C2H3)2Cl+] and Unsaturated C4-Carbocations with C=C and C≡C Bonds in Their Solid Salts and in Solutions: An H1/C13 NMR and Infrared Spectroscopic Study
Source: Int J Mol Sci. 2022 Aug 14;23(16):9111. doi: 10.3390/ijms23169111 (PMC9409342; doi:10.3390/ijms23169111)
Supplement: Supplementary file 1 [file ijms-23-09111-s001.zip]

Archive with 1 entries (1 files):
- ijms-1828063-supplementary.pdf
